# Supplementary material for: Predicted Distribution of Major Malaria Vectors Belonging to the Anopheles dirus Complex in Asia: Ecological Niche and Environmental Influences
Source: PLoS One. 2012 Nov 30;7(11):e50475. doi: 10.1371/journal.pone.0050475 (PMC3511573; doi:10.1371/journal.pone.0050475)
Supplement: Dataset S1 — Zip File Archive GIS files of the resulting map for An. dirus sensu lato. GIS TIF image for visualization in ARCGIS software including the abiotic model result (dirus01.tif, 0: not favourable, 1: favourable), the forest mask (gcoforest01, not favourable, 1: favourable) and combined information (finaldirus, 0: not favourable, 1: abiotic favourable but no forest, 10: forested area but abiotic factors not favourable, 11: current distribution 2005. (ZIP) [file pone.0050475.s001.zip]

Archive with 15 entries (15 files):
- dirus01.aux
- dirus01.rrd
- dirus01.tif
- dirus01.tif.vat.dbf
- dirus01.tif.xml
- finaldirus.aux
- finaldirus.rrd
- finaldirus.tif
- finaldirus.tif.vat.dbf
- finaldirus.tif.xml
- gcoforest01.aux
- gcoforest01.rrd
- gcoforest01.tif
- gcoforest01.tif.vat.dbf
- gcoforest01.tif.xml
