# Supplementary material for: Predicted Distribution of Major Malaria Vectors Belonging to the Anopheles dirus Complex in Asia: Ecological Niche and Environmental Influences
Source: PLoS One. 2012 Nov 30;7(11):e50475. doi: 10.1371/journal.pone.0050475 (PMC3511573; doi:10.1371/journal.pone.0050475)
Supplement: Dataset S1 — Zip File Archive GIS files of the resulting map for An. dirus sensu lato. GIS TIF image for visualization in ARCGIS software including the abiotic model result (dirus01.tif, 0: not favourable, 1: favourable), the forest mask (gcoforest01, not favourable, 1: favourable) and combined information (finaldirus, 0: not favourable, 1: abiotic favourable but no forest, 10: forested area but abiotic factors not favourable, 11: current distribution 2005. (ZIP) [file pone.0050475.s001.zip › dirus01.tif.xml]

<?xml version="1.0"?>
<!--<!DOCTYPE metadata SYSTEM "http://www.esri.com/metadata/esriprof80.dtd">-->
<metadata xml:lang="fr"><Esri><MetaID>{61CE1E93-D9D8-47E7-8967-59BB6B6533AB}</MetaID><CreaDate>20120531</CreaDate><CreaTime>18503300</CreaTime><SyncOnce>FALSE</SyncOnce><SyncDate>20120531</SyncDate><SyncTime>18503400</SyncTime><ModDate>20120531</ModDate><ModTime>18503400</ModTime><DataProperties><lineage><Process ToolSource="C:\Program Files\ArcGIS\ArcToolbox\Toolboxes\Data Management Tools.tbx\CopyRaster" Date="20120531" Time="185034">CopyRaster H:\01DOCTORAT\00DOCTORAT\03articleDISTRIBUTION\FinalMaps\dirus01 C:\WORKOTHER\MAXENT\dirus01.tif # # # NONE NONE #</Process></lineage></DataProperties></Esri><idinfo><native Sync="TRUE">Microsoft Windows XP Version 5.1 (Build 2600) Service Pack 3; ESRI ArcCatalog 9.3.0.1770</native><descript><langdata Sync="TRUE">fr</langdata><abstract>REQUIRED: A brief narrative summary of the data set.</abstract><purpose>REQUIRED: A summary of the intentions with which the data set was developed.</purpose></descript><citation><citeinfo><origin>REQUIRED: The name of an organization or individual that developed the data set.</origin><pubdate>REQUIRED: The date when the data set is published or otherwise made available for release.</pubdate><title Sync="TRUE">dirus01.tif</title><ftname Sync="TRUE">dirus01.tif</ftname><onlink Sync="TRUE">\\PORTABLE-VAL\C$\WORKOTHER\MAXENT\dirus01.tif</onlink><geoform Sync="TRUE">remote-sensing image</geoform></citeinfo></citation><timeperd><current>REQUIRED: The basis on which the time period of content information is determined.</current><timeinfo><sngdate><caldate>REQUIRED: The year (and optionally month, or month and day) for which the data set corresponds to the ground.</caldate></sngdate></timeinfo></timeperd><status><progress>REQUIRED: The state of the data set.</progress><update>REQUIRED: The frequency with which changes and additions are made to the data set after the initial data set is completed.</update></status><spdom><bounding><westbc Sync="TRUE">REQUIRED: Western-most coordinate of the limit of coverage expressed in longitude.</westbc><eastbc Sync="TRUE">REQUIRED: Eastern-most coordinate of the limit of coverage expressed in longitude.</eastbc><northbc Sync="TRUE">REQUIRED: Northern-most coordinate of the limit of coverage expressed in latitude.</northbc><southbc Sync="TRUE">REQUIRED: Southern-most coordinate of the limit of coverage expressed in latitude.</southbc></bounding><lboundng><leftbc Sync="TRUE">69.991667</leftbc><rightbc Sync="TRUE">124.006173</rightbc><bottombc Sync="TRUE">1.991667</bottombc><topbc Sync="TRUE">35.007013</topbc></lboundng></spdom><keywords><theme><themekt>REQUIRED: Reference to a formally registered thesaurus or a similar authoritative source of theme keywords.</themekt><themekey>REQUIRED: Common-use word or phrase used to describe the subject of the data set.</themekey></theme></keywords><accconst>REQUIRED: Restrictions and legal prerequisites for accessing the data set.</accconst><useconst>REQUIRED: Restrictions and legal prerequisites for using the data set after access is granted.</useconst><natvform Sync="TRUE">Raster Dataset</natvform></idinfo><dataIdInfo><envirDesc Sync="TRUE">Microsoft Windows XP Version 5.1 (Build 2600) Service Pack 3; ESRI ArcCatalog 9.3.0.1770</envirDesc><dataLang><languageCode Sync="TRUE" value="fr"></languageCode></dataLang><idCitation><resTitle Sync="TRUE">dirus01.tif</resTitle><presForm><PresFormCd Sync="TRUE" value="005"></PresFormCd></presForm></idCitation><spatRpType><SpatRepTypCd Sync="TRUE" value="002"></SpatRepTypCd></spatRpType><dataExt><geoEle><GeoBndBox esriExtentType="native"><westBL Sync="TRUE">69.991667</westBL><eastBL Sync="TRUE">124.006173</eastBL><northBL Sync="TRUE">35.007013</northBL><southBL Sync="TRUE">1.991667</southBL><exTypeCode Sync="TRUE">1</exTypeCode></GeoBndBox></geoEle></dataExt></dataIdInfo><metainfo><langmeta Sync="TRUE">fr</langmeta><metstdn Sync="TRUE">FGDC Content Standards for Digital Geospatial Metadata</metstdn><metstdv Sync="TRUE">FGDC-STD-001-1998</metstdv><mettc Sync="TRUE">local time</mettc><metextns><onlink Sync="TRUE">http://www.esri.com/metadata/esriprof80.html</onlink><metprof Sync="TRUE">ESRI Metadata Profile</metprof></metextns><metc><cntinfo><cntorgp><cntper>REQUIRED: The person responsible for the metadata information.</cntper><cntorg>REQUIRED: The organization responsible for the metadata information.</cntorg></cntorgp><cntaddr><addrtype>REQUIRED: The mailing and/or physical address for the organization or individual.</addrtype><city>REQUIRED: The city of the address.</city><state>REQUIRED: The state or province of the address.</state><postal>REQUIRED: The ZIP or other postal code of the address.</postal></cntaddr><cntvoice>REQUIRED: The telephone number by which individuals can speak to the organization or individual.</cntvoice></cntinfo></metc><metd Sync="TRUE">20120531</metd></metainfo><mdLang><languageCode Sync="TRUE" value="fr"></languageCode></mdLang><mdStanName Sync="TRUE">ISO 19115 Geographic Information - Metadata</mdStanName><mdStanVer Sync="TRUE">DIS_ESRI1.0</mdStanVer><mdChar><CharSetCd Sync="TRUE" value="004"></CharSetCd></mdChar><mdHrLv><ScopeCd Sync="TRUE" value="005"></ScopeCd></mdHrLv><mdHrLvName Sync="TRUE">dataset</mdHrLvName><distInfo><distributor><distorTran><onLineSrc><linkage Sync="TRUE">file://\\PORTABLE-VAL\C$\WORKOTHER\MAXENT\dirus01.tif</linkage><protocol Sync="TRUE">Local Area Network</protocol><orDesc Sync="TRUE">002</orDesc></onLineSrc><transSize Sync="TRUE">0.000</transSize></distorTran><distorFormat><formatName Sync="TRUE">Raster Dataset</formatName></distorFormat></distributor></distInfo><distinfo><resdesc Sync="TRUE">Downloadable Data</resdesc><stdorder><digform><digtinfo><transize Sync="TRUE">0.000</transize><dssize Sync="TRUE">0.000</dssize></digtinfo></digform></stdorder></distinfo><spdoinfo><direct Sync="TRUE">Raster</direct><rastinfo><rasttype Sync="TRUE">Pixel</rasttype><rowcount Sync="TRUE">3962</rowcount><colcount Sync="TRUE">6482</colcount><rastxsz Sync="TRUE">0.008333</rastxsz><rastysz Sync="TRUE">0.008333</rastysz><rastbpp Sync="TRUE">8</rastbpp><vrtcount Sync="TRUE">1</vrtcount><rastorig Sync="TRUE">Upper Left</rastorig><rastcmap Sync="TRUE">FALSE</rastcmap><rastcomp Sync="TRUE">None</rastcomp><rastband Sync="TRUE">1</rastband><rastdtyp Sync="TRUE">pixel codes</rastdtyp><rastplyr Sync="TRUE">TRUE</rastplyr><rastifor Sync="TRUE">TIFF</rastifor></rastinfo></spdoinfo><spatRepInfo><GridSpatRep><numDims Sync="TRUE">2</numDims><axDimProps><Dimen><dimName><DimNameTypCd Sync="TRUE" value="002"></DimNameTypCd></dimName><dimSize Sync="TRUE">6482</dimSize><dimResol><value Sync="TRUE">0.008333</value><uom><UomLength><uomName Sync="TRUE">unknown</uomName></UomLength></uom></dimResol></Dimen><Dimen><dimName><DimNameTypCd Sync="TRUE" value="001"></DimNameTypCd></dimName><dimSize Sync="TRUE">3962</dimSize><dimResol><value Sync="TRUE">0.008333</value><uom><UomLength><uomName Sync="TRUE">unknown</uomName></UomLength></uom></dimResol></Dimen></axDimProps><cellGeo><CellGeoCd Sync="TRUE" value="002"></CellGeoCd></cellGeo><tranParaAv Sync="TRUE">1</tranParaAv></GridSpatRep></spatRepInfo><spref><horizsys><planar><planci><plance Sync="TRUE">row and column</plance><coordrep><absres Sync="TRUE">0.008333</absres><ordres Sync="TRUE">0.008333</ordres></coordrep></planci></planar></horizsys></spref><eainfo><detailed Name="dirus01.tif.vat"><enttyp><enttypl Sync="TRUE">dirus01.tif.vat</enttypl><enttypt Sync="TRUE">Table</enttypt><enttypc Sync="TRUE">2</enttypc></enttyp><attr><attrlabl Sync="TRUE">OID</attrlabl><attalias Sync="TRUE">OID</attalias><attrtype Sync="TRUE">OID</attrtype><attwidth Sync="TRUE">4</attwidth><atprecis Sync="TRUE">0</atprecis><attscale Sync="TRUE">0</attscale><attrdef Sync="TRUE">Internal feature number.</attrdef><attrdefs Sync="TRUE">ESRI</attrdefs><attrdomv><udom Sync="TRUE">Sequential unique whole numbers that are automatically generated.</udom></attrdomv></attr><attr><attrlabl Sync="TRUE">VALUE</attrlabl><attalias Sync="TRUE">VALUE</attalias><attrtype Sync="TRUE">Integer</attrtype><attwidth Sync="TRUE">9</attwidth><atprecis Sync="TRUE">9</atprecis><attscale Sync="TRUE">0</attscale></attr><attr><attrlabl Sync="TRUE">COUNT</attrlabl><attalias Sync="TRUE">COUNT</attalias><attrtype Sync="TRUE">Integer</attrtype><attwidth Sync="TRUE">9</attwidth><atprecis Sync="TRUE">9</atprecis><attscale Sync="TRUE">0</attscale></attr></detailed></eainfo><mdDateSt Sync="TRUE">20120531</mdDateSt></metadata>
