# Supplementary material for: Predicted Distribution of Major Malaria Vectors Belonging to the Anopheles dirus Complex in Asia: Ecological Niche and Environmental Influences
Source: PLoS One. 2012 Nov 30;7(11):e50475. doi: 10.1371/journal.pone.0050475 (PMC3511573; doi:10.1371/journal.pone.0050475)
Supplement: Table S1 — Abiotic environmental variables. Selected variable for the 15 km and 1 km resolution niche models: Variable description, Ecological question (biological justification for selection of variables based on expert knowledge) Label (variable short name), presence in analysis at 1 km (1CLIM - climatic, 1ECO – all, 1ECOOPT – best) and 15 km resolution (15CLIM, 15ECO, 15ECOOPT). (XLS) [file pone.0050475.s006.xls]

## Sheet: Feuil1
Variable description	Ecological question	Label	Groups of variables
Rainfall and Rainfall pattern			CLIM1	ECO1	ECOOPT1	CLIM15	ECO15	ECOOPT15
Precipitation of the wettest month	Is there enought rain at least during the wettest month?	MAXRAIN		x	x		x	x
Precipitation of Wettest Quarter	Enought rain at least during the wettest quarter?	QMAXRAIN		x	x
Precipitation of the driest month	Raining too much even during the driest month?	MMINRAIN	x	x		x	x
Precipitation of Driest Quarter	Raining too much even during the driest quarter?	QMINRAIN		x
Mean monthly precipitation	Is it raining too much in general?	ANNRAIN	x			x
Lowest monthly rainfall coeffIcient of variation	Is the variation of rain in a month always too high?	MMINCVRAIN					x	x
Rain Seasonality (coefficient of variation)	Is the rainfall pattern suitable in general?	ANNCVRAIN		x	x
Lowest number of rainy day in a month	Is there always to many rainy days in a month?	MINDAYRAIN					x	x
Highest number of rainy days per month	Is there sometimes enought rainy days per month?	MAXDAYRAIN					x	x
Number of months with less 5 rainy days	Is there enought months with at least 5 rainy days?	M5DAYRAIN					x	x
Temperature, Interaction rainfall and temperature
Number of months with mean temp<20°c	Is there enought months with suitable temperature?	M20MEANT					x
Minimum temperature of the warmest month	Is the minimum temperature always too low?	MMAXMINT	x	x	x	x	x	x
Maximum temperature of the coldest month	Is the temperature always too high?	MMINMAXT	x	x	x	x	x	x
Minimum temperature of the coldest month	Is the temperature always too high?	MMINMINT	x	x	x	x	x	x
Mean of mean monthly temperature	Is the temperature generally suitable?	MMEMEANT		x	x		x	x
Standard deviation of mean monthly temp	Does the temperature vary too much during the year?	MSTDMEANT		x			x
Mean Temperature of Wettest Quarter	Is it too cold or too hot during the rainy season?	WQMEANT		x	x
Mean Temperature of Driest Quarter	Is it too cold or too hot during the dry season?	DQMEANT		x	x
Soils, topography and other factors
Main soil groups (32) or soils suborders (69)	Are breeding sites draining too slowly or too quickly?	SOILS		x			x
Soil moisture storage capacity	Are breeding sites draining too slowly or too quickly?	STORMAX					x
Elevation above sea level (m)	Is the altitude influencing?	DEM		x			x
Slope (degrees)	Is the slope suitable for accumulation of small ponds?	SLOPE		x	x
Flow accumulation	Does water accumulates in suitable small ponds?	FLOW		x
Compound topographic index	Is the terrain suitable for small ponds?	CTI		x
Minimum relative humidity	Is relative humidity high enough for mosquito survival?	MMINREH					x	x
Mean sunshine in percent maximum daylight	Is sunlight influencing evaporation of breeding sites?	MMENSUN					x
Minimum monthly wind speed at 10m (m/s)	Is it often too windy for the mosquito to fly?	MMINWIND					x
