# Supplementary material for: Predicted Distribution of Major Malaria Vectors Belonging to the Anopheles dirus Complex in Asia: Ecological Niche and Environmental Influences
Source: PLoS One. 2012 Nov 30;7(11):e50475. doi: 10.1371/journal.pone.0050475 (PMC3511573; doi:10.1371/journal.pone.0050475)
Supplement: Table S2 — Measure of model performances. Threshold independent and dependent measures of model performance for three groups of variables (CLIM, ECO and ECOOPT), two resolutions (1 km, 15 km) using 50% of samples for testing. The best performance per test is in bold. (XLS) [file pone.0050475.s007.xls]

## Sheet: Feuil1
Species/indice	CLIM1	ECO1	ECOOPT1	CLIM15	ECO15	ECOOPT15
Number of variables in the model	5	17	10	5	18	10
An.dirus s.l. (199 samples)
AUC test data	0,873	0,907	0,911	0,907	0,912	0,915
Test gain	0,741	1334	1406	1374	1435	1424
Test extrinsic omission rate
equal test sensitivity and specificity	19,20%	16,50%	17,30%	17,20%	0.17	0.17
maximum test sensitivity plus specificity	9,10%	11,30%	0.01	6,10%	6,40%	0.03
balance training omission predicted area & threshold value	7,10%	5,20%	0	0.02	8,50%	8,10%
equate entropy of thresholded and non-thresholded distrib	12,10%	11,30%	9,20%	6,10%	18,10%	14,10%
An. dirus s.s. (54 samples)
AUC test data	0,942	0,958	0,97	0,953	0,957	0,959
Test gain	1866	2107	2398	1999	2086	2227
Test extrinsic omission rate
equal test sensitivity and specificity	14,80%	7,40%	7,40%	11,10%	11,10%	7,40%
maximum test sensitivity plus specificity	3,70%	3,70%	0	3,70%	7,40%	7,40%
balance training omission predicted area & threshold value	3,70%	0	0	0	7,40%	0
equate entropy of thresholded and non-thresholded distrib	14,80%	3,70%	0	3,70%	22,20%	7,40%
An. baimaii (31 samples)
AUC test data	0,938	0,912	0,932	0,964	0,925	0,958
Test gain	1911	1009	1713	2399	0,975	2313
Test extrinsic omission rate
equal test sensitivity and specificity	13,30%	0.2	0.2	6.7%***	14.3%***	13.3%***
maximum test sensitivity plus specificity	13,30%	0.2	0	6.7%***	14.3%***	13.3%***
balance training omission predicted area & threshold value	13,30%	0.2	0	0%***	14.3%***	13.3%***
equate entropy of thresholded and non-thresholded distrib	13,30%	26,70%	33,30%	6.7%***	28.6%***	13.3%***
LOW NUMBER OF SAMPLES
An. crascens (10 samples)
AUC test data	0,957	0,997	0,943	0,957	0,993	0,991
Test gain	2076	3679	1847	1746	3,38	2883
Test extrinsic omission rate
equal test sensitivity and specificity	0	0	0	0	0	0
maximum test sensitivity plus specificity	0	0	0	0	0	0
balance training omission predicted area & threshold value	0	0	0	0	0	0
equate entropy of thresholded and non-thresholded distrib	0	0	0	0.25	0	0
An. scanloni (8 samples)
AUC test data	0,957	0,993	0,905	0,935	0,982	0,938
Test gain	1742	3444	1,22	1477	4,53	1603
Test extrinsic omission rate
equal test sensitivity and specificity	0	0	0.25	0.25	0	0
maximum test sensitivity plus specificity	0	0	0	0	0	0
balance training omission predicted area & threshold value	0	0	0	0	0	0
equate entropy of thresholded and non-thresholded distrib	0	0	0	0.25	0	0
An. nemophilous (17 samples)
AUC test data	0,926	0,944	0,953	0,958	0,939	0,949
Test gain	1522	1897	1766	1686	1133	1978
Test extrinsic omission rate
equal test sensitivity and specificity	12,50%	12,50%	12,50%	12,50%	12,50%	12,50%
maximum test sensitivity plus specificity	0	0	0	0	0	0
balance training omission predicted area & threshold value	0	0	0	0	12,50%	0
equate entropy of thresholded and non-thresholded distrib	0	12,50%	0	0	0.5	0
Number of best performances	13	17	21	16	12	16
