# Supplementary material for: Predicted Distribution of Major Malaria Vectors Belonging to the Anopheles dirus Complex in Asia: Ecological Niche and Environmental Influences
Source: PLoS One. 2012 Nov 30;7(11):e50475. doi: 10.1371/journal.pone.0050475 (PMC3511573; doi:10.1371/journal.pone.0050475)
Supplement: Table S3 — Cut off values to transform probability maps into binary maps for various threshold indices. Cut off values used to transform probability maps into presence/absence maps according to various threshold indices: V = Cut off probability value, T = Test extrinsic omission rate, Equal spe&se = Equal test sensitivity and specificity, Max spe&se = Maximum test specificity plus sensitivity, Balance TPT = Balance Training omission, predicted area and threshold value, Equate entropy = equate entropy of thresholded and non thresholded distribution. Test extrinsic omission rates calculated on the binary map measure model performance according to threshold indices for best performing group of variables 1ECOOPT developed using 50% of samples for testing. (XLS) [file pone.0050475.s008.xls]

## Sheet: Feuil1
	SUFFICIENT NUMBER OF SAMPLES						LOW NUMBER OF SAMPLES
	An. dirus s.l.		An. dirus s.s.		An. baimaii		An. crascens		An. scanloni		An. nemophilous
Threshold indices	V	T	V	T	V	T	V	T	V	T	V	T
Equal spe&se	0.24	0.17	0.25	0.07	0.3	0.07	0.27	0	0.4	0	0.44	0.12
Max spe&se	0.08	0.01	0.23	0.04	0.3	0.07	0.27	0	0.4	0	0.36	0
Balance TPT	0.03	0	0.04	0.04	0.06	0.07	0.04	0	0.08	0	0.12	0
Equate entropy	0.14	0.09	0.04	0.04	0.17	0.07	0.06	0	0.17	0	0.17	0
